# Supplementary material for: Transcriptomic Analysis Reveals Molecular Mechanisms Underpinning Mycovirus-Mediated Hypervirulence in Beauveria bassiana Infecting Tenebrio molitor
Source: J Fungi (Basel). 2025 Jan 15;11(1):63. doi: 10.3390/jof11010063 (PMC11766762; doi:10.3390/jof11010063)
Supplement: Supplementary file 1 [file jof-11-00063-s001.zip]

Archive with 1 entries (1 files):
- jof-2947936-supplementary.pdf
